# Supplementary material for: Immune Checkpoint Inhibitor-Mediated Cancer Theranostics with Radiolabeled Anti-Granzyme B Peptide
Source: Pharmaceutics. 2022 Jul 13;14(7):1460. doi: 10.3390/pharmaceutics14071460 (PMC9325142; doi:10.3390/pharmaceutics14071460)
Supplement: Supplementary file 1 [file pharmaceutics-14-01460-s001.zip]

Archive with 1 entries (1 files):
- pharmaceutics-1776904-supplementary.pdf
